# Supplementary material for: Genotoxicity Response of Fibroblast Cells and Human Epithelial Adenocarcinoma In Vitro Model Exposed to Bare and Ozone-Treated Silica Microparticles
Source: Cells. 2022 Jan 11;11(2):226. doi: 10.3390/cells11020226 (PMC8773945; doi:10.3390/cells11020226)
Supplement: Supplementary file 1 [file cells-11-00226-s001.zip]

Archive with 1 entries (1 files):
- cells-1529843-supplementary.pdf
